# Supplementary material for: Development and validation of PAMPA-BBB QSAR model to predict brain penetration potential of novel drug candidates
Source: Front Pharmacol. 2023 Dec 1;14:1291246. doi: 10.3389/fphar.2023.1291246 (PMC10722238; doi:10.3389/fphar.2023.1291246)
Supplement: Supplementary file 2 [file DataSheet1.XLSX]

## Sheet: Table S1
5-CV Performance of RF, XGBoost, HGB and GCNN models based on RDKit, MOE descriptors and Morgan fingerprints
AUC-ROC
	RF	XGBoost	HGB	GCNN
RDKit	0.791 ± 0.023	0.781 ± 0.016	0.772 ± 0.010	0.770 ± 0.031
MOE	0.796 ± 0.027	0.792 ± 0.031	0.785 ± 0.024	0.786 ± 0.024
Morgan FP	0.744 ± 0.016	0.736 ± 0.015	0.720 ± 0.016	0.621 ± 0.023
Balanced Accuracy (BACC)
	RF	XGBoost	HGB	GCNN
RDKit	0.698 ± 0.015	0.682 ± 0.008	0.661 ± 0.009	0.683 ± 0.018
MOE	0.688 ± 0.019	0.694 ± 0.012	0.694 ± 0.009	0.684 ± 0.021
Morgan FP	0.661 ± 0.018	0.635 ± 0.020	0.614 ± 0.023	0.621 ± 0.023
Sensitivity (True Positive Rate)
	RF	XGBoost	HGB	GCNN
RDKit	0.531 ± 0.027	0.462 ± 0.021	0.391 ± 0.022	0.442 ± 0.027
MOE	0.459 ± 0.044	0.496 ± 0.025	0.480 ± 0.025	0.436 ± 0.057
Morgan FP	0.458 ± 0.037	0.362 ± 0.042	0.302 ± 0.057	0.400 ± 0.064
Specificity (True Negative Rate)
	RF	XGBoost	HGB	GCNN
RDKit	0.874 ± 0.029	0.902 ± 0.015	0.928 ± 0.019	0.924 ± 0.025
MOE	0.918 ± 0.016	0.896 ± 0.033	0.908 ± 0.019	0.918 ± 0.013
Morgan FP	0.864 ± 0.029	0.908 ± 0.016	0.926 ± 0.014	0.840 ± 0.016

## Sheet: Table S2
Validation performance of RF and GCNN models based on RDKit and MOE descriptors
AUC-ROC
	RF	GCNN
RDKit	0.803	0.796
MOE	0.777	0.767
Balanced Accuracy (BACC)
	RF	GCNN
RDKit	0.708	0.723
MOE	0.659	0.693
Sensitivity (True Positive Rate)
	RF	GCNN
RDKit	0.52	0.48
MOE	0.39	0.45
Specificity (True Negative Rate)
	RF	GCNN
RDKit	0.9	0.96
MOE	0.92	0.93

## Sheet: Table S3
Study	Year	Feature	Approach	Dataset Size	Validation Performance	Reference
Sá et al.	2010	logBB	MLR	21	R2=0.88	Sá MM de, Pasqualoto KFM, Rangel-Yagui C de O. A 2D-QSPR approach to predict blood-brain barrier penetration of drugs acting on the central nervous system. Brazilian J Pharm Sci. Faculdade de Ciências Farmacêuticas da Universidade de São Paulo; 46(4):741–51.
Zhang et al.	2010	logBB	PLS regression	70	R2=0.85	Zhang Y-H, Xia Z-N, Qin L-T, Liu S-S. Prediction of blood-brain partitioning: a model based on molecular electronegativity distance vector descriptors. J Mol Graph Model. Elsevier Inc.; 2010 Sep;29(2):214–20.
Muehlbacher et al.	2011	BBB+/-	RF	202	CCR=0.88	Muehlbacher M, Spitzer GM, Liedl KR, Kornhuber J. Qualitative prediction of blood-brain barrier permeability on a large and refined dataset. J Comput Aided Mol Des. 2011 Dec;25(12):1095–106.
Bolboacă et al.	2011	BBB+/-	MLR	122	CCR=0.73	Bolboacă SD, Jäntschi L. Predictivity approach for quantitative structure-property models. Application for blood-brain barrier permeation of diverse drug-like compounds. Int J Mol Sci. 2011 Jan;12(7):4348–64.
Lanevskij et al.	2011	logBB	Nonlinear regression	470	R2=0.54	Lanevskij K, Dapkunas J, Juska L, Japertas P, Didziapetris R. QSAR analysis of blood-brain distribution: the influence of plasma and brain tissue binding. J Pharm Sci. 2011 Jun;100(6):2147–60.
Shayafar et al.	2011	logBB	MLR	122	R2=0.70	Shayanfar A, Soltani S, Jouyban A. Prediction of blood-brain distribution: effect of ionization. Biol Pharm Bull. 2011 Jan;34(2):266–71.
Suenderhauf et al.	2012	logPS	Decision tree	153	CCR = 0.90	Suenderhauf C, Hammann F, Huwyler J. Computational prediction of blood-brain barrier permeability using decision tree induction. Molecules. 2012 Jan;17(9):10429–45.
Raevsky et al.	2012	BBB+/-	Read-across	1513	CCR = 0.99	Raevsky O a., Solodova SL, Raevskaya OE, Liplavskiy Y V., Mannhold R. The computer classification models on the relationship between chemical structures of compounds and drugs with their blood brain barrier penetration ability. Biochem Suppl Ser B Biomed Chem. 2012 Mar 7;6(1):31–8.
Raevsky et al.	2012	logBB	Linear regression	42	R2 = 0.73	Raevsky OA, Solodova SL, Raevskaya OE, Mannhold R. Quantitative interaction between the structures of organic compounds and their abilities to penetrate the blood-brain barrier. Pharm Chem J. 2012 Jul 17;46(3):133–8.
Martins et al.	2012	BBB+/-	SVM, RF	1970	CCR = 0.85	Martins IF, Teixeira AL, Pinheiro L, Falcao AO. A Bayesian approach to in silico blood-brain barrier penetration modeling. J Chem Inf Model. 2012 Jun 25;52(6):1686–97.
Wu et al.	2012	logBB	MLR	80	R2=0.81	Wu ZY, Pan J, Yuan Y, Hui AL, Yang Y, Zhou A. Comparison of prediction models for blood brain barrier permeability and analysis of the molecular descriptors. Pharmazie. 2012 Jul;67(7):628-34. PMID: 22888521.
Golmohammadi et al.	2012	logBB	PLS regression, SVM	200	R2 = 0.99	Golmohammadi H, Dashtbozorgi Z, Acree WE. Quantitative structure-activity relationship prediction of blood-to-brain partitioning behavior using support vector machine. Eur J Pharm Sci. 2012 Sep 29;47(2):421–9.
Bujak et al.	2015	logBB	MLR	66	R2 = 0.84	Bujak R, Struck-Lewicka W, Kaliszan M, Kaliszan R, Markuszewski MJ. Blood-brain barrier permeability mechanisms in view of quantitative structure-activity relationships (QSAR). J Pharm Biomed Anal. 2015 Feb 3;108C:29–37.
Wang et al*	2016	logBB	kNN, SVM, RF	341	R2=0.62	Wang W, Kim MT, Sedykh A, Zhu H. Developing Enhanced Blood-Brain Barrier Permeability Models: Integrating External Bio-Assay Data in QSAR Modeling. Pharm Res. 2015 Sep;32(9):3055-65. doi: 10.1007/s11095-015-1687-1. Epub 2015 Apr 11. PMID: 25862462; PMCID: PMC4529363.
Plisson and Piggott	2019	BBB+/-	RF, GB, Linear regression	300	CCR=0.81	Plisson F, Piggott AM. Predicting Blood⁻Brain Barrier Permeability of Marine-Derived Kinase Inhibitors Using Ensemble Classifiers Reveals Potential Hits for Neurodegenerative Disorders. Mar Drugs. 2019 Jan 29;17(2):81. doi: 10.3390/md17020081. PMID: 30699889; PMCID: PMC6410078.
Radchenko et al.	2020	logBB	DNN	529	R2=0.81	Radchenko EV, Dyabina AS, Palyulin VA. Towards Deep Neural Network Models for the Prediction of the Blood-Brain Barrier Permeability for Diverse Organic Compounds. Molecules. 2020 Dec 13;25(24):5901. doi: 10.3390/molecules25245901. PMID: 33322142; PMCID: PMC7763607.
Singh et al.	2020	BBB+/-	RF, MLP, SMO	605	CCR=0.83	Singh M, Divakaran R, Konda LSK, Kristam R. A classification model for blood brain barrier penetration. J Mol Graph Model. 2020 May;96:107516. doi: 10.1016/j.jmgm.2019.107516. Epub 2019 Dec 20. PMID: 31940508.
Wu et al	2021	logBB	ANN	260	R2=0.91	Wu Z, Xian Z, Ma W, Liu Q, Huang X, Xiong B, He S, Zhang W. Artificial neural network approach for predicting blood brain barrier permeability based on a group contribution method. Comput Methods Programs Biomed. 2021 Mar;200:105943. doi: 10.1016/j.cmpb.2021.105943. Epub 2021 Jan 15. PMID: 33515846.
Kim et al.	2021	logBB	ANN	328	R2=0.99	Kim T, You BH, Han S, Shin HC, Chung KC, Park H. Quantum Artificial Neural Network Approach to Derive a Highly Predictive 3D-QSAR Model for Blood-Brain Barrier Passage. Int J Mol Sci. 2021 Oct 12;22(20):10995. doi: 10.3390/ijms222010995. PMID: 34681653; PMCID: PMC8537149.
Shin et al.	2021	logBB	SVR	153	R2=0.64	Shin HK, Lee S, Oh HN, Yoo D, Park S, Kim WK, Kang MG. Development of blood brain barrier permeation prediction models for organic and inorganic biocidal active substances. Chemosphere. 2021 Aug;277:130330. doi: 10.1016/j.chemosphere.2021.130330. Epub 2021 Mar 18. PMID: 33780678.
Shaker et al	2021	BBB+/-	LightGBM	7162	ACC=0.89	Shaker B, Yu MS, Song JS, Ahn S, Ryu JY, Oh KS, Na D. LightBBB: computational prediction model of blood-brain-barrier penetration based on LightGBM. Bioinformatics. 2021 May 23;37(8):1135-1139. doi: 10.1093/bioinformatics/btaa918. PMID: 33112379.
Faramarzi et al.	2022	BBB+/-	LS, CU	921	CCR=0.89	Faramarzi S, Kim MT, Volpe DA, Cross KP, Chakravarti S, Stavitskaya L. Development of QSAR models to predict blood-brain barrier permeability. Front Pharmacol. 2022 Oct 20;13:1040838. doi: 10.3389/fphar.2022.1040838. PMID: 36339562; PMCID: PMC9633177.
Our Work	2023	PAMPA-BBB +/-	GCNN, RF, XGBoost, HGB	1954	CCR=0.73
* All studies up to this point were originally compiled by Wang et al (2016)
Abbreviations:
logPS, logarithm of BBB permeability-surface area product
BBB+/-, classified BBB permeability activity
SVM, Support vector machines
RF, Random forests
MLR, multi-linear regression
k-NN, k-Nearest neighbors
GB, Gradient boosting
PLS, Partial least squares regression
CCR, correct classification rate, also known as balanced accuracy (BACC)
MLP, Multilayer perceptron
SMO, Sequential minimal optimization
ANN, Artificial neural network
SVR, Support vector regression
LS, Leadscope
CU, CaseUltra
LightGBM, Light gradient boosting machine
ACC, Accuracy
GCNN, Graph convolutional neural network
XGBoost, eXtreme Gradient Boosting
